# Supplementary material for: Fenton-like Degradation of Methylene Blue on Attapulgite Clay Composite by Loading of Iron–Oxide: Eco-Friendly Preparation and Its Catalytic Activity
Source: Materials (Basel). 2024 May 29;17(11):2615. doi: 10.3390/ma17112615 (PMC11174012; doi:10.3390/ma17112615)
Supplement: Supplementary file 1 [file materials-17-02615-s001.zip]

Archive with 1 entries (1 files):
- materials-2981599-supplementary.pdf
